# Supplementary material for: A Novel Mutation in Sacsin, p.Val1335IIe, May Cause Late-Onset Sacsinopathy Due to Haploinsufficiency
Source: Curr Issues Mol Biol. 2023 Dec 9;45(12):9917–25. doi: 10.3390/cimb45120619 (PMC10741900; doi:10.3390/cimb45120619)
Supplement: Supplementary file 1 [file cimb-45-00619-s001.zip]

Archive with 1 entries (1 files):
- cimb-2765337-supplementary.pdf
